# Supplementary material for: ATase inhibition rescues age-associated proteotoxicity of the secretory pathway
Source: Commun Biol. 2022 Feb 25;5:173. doi: 10.1038/s42003-022-03118-0 (PMC8881600; doi:10.1038/s42003-022-03118-0)
Supplement: Supplementary file 4 — Supplementary Data 1 [file 42003_2022_3118_MOESM4_ESM.xlsx]

## Sheet: Sheet1
List of compounds analyzed with the Modified Lipinski’s Rule (for CNS delivery)
Number	Structure	Compound	Partition coefficient (cLog P)	H-bond donors	H-bond acceptors	Polar Surface Area (Å²)	Molecular weight (g/mol)	Rotatable bonds
1		imidazo[1,5-a]pyridine-3(2H)-thione	1.09	1	2	20	150.206	0
2		2-[(1,3-dioxo-1,3-dihydro-2H-isoindol-2-yl)dithio]-1H-isoindole-1,3(2H)-dione	3.11	0	4	44	266.3	3
3		ethyl 4-[(5-mercapto-1,3,4-thiadiazol-2-yl)thio]butanoate	2.24	0	4	52	263.389	7
4		2,5-diiodobenzo-1,4-quinone	2.58	0	2	34	359.888	0
5		1-(3-benzoyl-4-methyl-2-thienyl)-1H-pyrrole-2,5-dione	3.03	0	4	56	297.335	3
6		4-(trifluoromethyl)pyrimidine-2-thiol	1.86	0	2	26	179.146	1
7		1-(acetyloxy)-1-(3-methoxyphenyl)-lambda~3~-iodanyl acetate	3.31	0	5	61	352.124	6
8		2-[(2-bromophenyl)thio]-3-chloro-1,4-dihydronaphthalene-1,4-dione	4.93	0	2	34	379.662	2
9		6-chloro-5H-benzo[a]phenoxazin-5-one	4.36	0	3	43	281.698	0
10		1-[4-(1,3-benzoxazol-2-yl)phenyl]-2,5-dihydro-1H-pyrrole-2,5-dione	2.77	0	5	65	290.278	2
11		2-(4-chlorobenzoyl)-4,6-dimethylisothiazolo[5,4-b]pyridin-3(2H)-one	3.95	0	4	51	318.785	1
12		2-chloro-5-phenylbenzo-1,4-quinone	2.88	0	2	34	218.639	1
13		5-thioxo-4-[3-(trifluoromethyl)phenyl]-1,2,4-triazolan-3-one	1.45	2	4	53	261.228	2
14		4-(3,4-dichlorophenyl)-5-thioxo-1,2,4-triazolan-3-one	2.59	1	4	51	261.113	1
15		1-(2-benzoyl-4-chlorophenyl)-2,5-dihydro-1H-pyrrole-2,5-dione	3.33	0	4	56	311.724	3
16		1-phenethyl-2,5-dihydro-1H-pyrrole-2,5-dione	1.59	0	3	39	201.225	3
17		6-chlorobenzo[a]phenazin-5-ol	4.71	1	3	46	280.714	0
18		methyl 2-[5-(4-chlorophenyl)-3-oxo-2,3-dihydrofuran-2-yliden]acetate	2.79	0	4	56	264.664	3
19		2-chloro-3-(2-ethoxyanilino)-1,4-dihydronaphthalene-1,4-dione	4.58	1	4	55	327.767	4
20		2,5-dibromobenzo-1,4-quinone	2.03	0	2	34	265.888	0
21		2,3-dihydro-5-nitro-2-spiro(cyclohexyl)benzimidazole	3.36	2	5	69	233.271	1
22		1-(3,4-dichlorobenzyl)-2,5-dihydro-1H-pyrrole-2,5-dione	2.67	0	3	39	256.088	2
23		N-methyl-5-{[5-(methylamino)-1,3,4-thiadiazol-2-yl]sulfanyl}-1,3,4-thiadiazol-2-amine	1.63	2	6	75	260.373	4
24		1-[(5-chloro-1-benzothiophen-3-yl)methyl]-1H-pyrrole-2,5-dione	2.93	0	3	39	277.732	2
25		1-phenyl-1H-1,2,3,4-tetraazole-5-thiol	1.31	0	4	44	177.212	1
26		1-(5-isopropyl-3,8-dimethyl-1-azulenyl)-2-(4-methoxyphenyl)-1-diazene	7.61	0	3	34	332.447	4
27		2-({6-[(2-aminophenyl)sulfanyl]-5-nitro-2-pyridyl}sulfanyl)aniline	3.84	4	6	110	338.392	4
28		5-thioxo-4-(2-(trifluoromethyl)phenyl)-1,2,4-triazolidin-3-one	2.42	2	3	53	261.228	1
29		4-(3-fluorophenyl)-3-mercapto-4,5-dihydro-1H-1,2,4-triazol-5-one	1.44	1	4	51	210.213	1
30		3-(hydroxymethyl)-5-(methylthio)-1,3,4-thiadiazole-2(3H)-thione	0.46	1	3	38	194.306	2
