# Supplementary material for: ATase inhibition rescues age-associated proteotoxicity of the secretory pathway
Source: Commun Biol. 2022 Feb 25;5:173. doi: 10.1038/s42003-022-03118-0 (PMC8881600; doi:10.1038/s42003-022-03118-0)
Supplement: Supplementary file 5 — Supplementary Data 2 [file 42003_2022_3118_MOESM5_ESM.xlsx]

## Sheet: Figure 1
Panel a:
Representative images of WT and AT-1 sTg mice
Panel b:
Percent survival
Male					Female
Days	WT	AT-1	C9		Days	WT	AT-1	C9
60	0				10	0
70	0				20	0
80	0				30	0
90	0				40	0
100	0				50	0
110	0				60	0
120	0				70	0
130	0				80	0
140	0				90	0
150	0				100	0
160	0				110	0
240	0				120	0
110		1			130	0
125		1			140	0
110		1			150	0
95		1			160	0
125		1			240	0
90		1			115		1
100		1			25		1
94		1			95		1
142		1			95		1
84		1			70		1
138		1			90		1
140		1			70		1
140		1			65		1
140		1			23		1
133		1			147		1
129		1			24		1
129		1			134		1
138		1			123		1
95		1			123		1
97		1			123		1
97		1			134		1
125		1			134		1
97		1			29		1
66		1			29		1
75		1			30		1
75		1			104		1
75		1			91		1
113		1			104		1
128		1			69		1
158		1			81		1
55		1			23		1
57		1			75		1
29		1			24		1
30		1			64		1
30		1			165		1
22		1			155		1
23		1			132		1
22		1			55		1
50		1			67		1
42		1			87		1
45		1			98		1
39		1			158		1
58		1			134		1
					123		1
124			1		145		1
126			1		157		1
116			1		45		1
116			1		34		1
240			0		45		1
240			0		55		1
240			0		104			1
156			0		240			0
240			0		240			0
240			0		240			0
181			1		240			0
240			0		240			0
240			0		240			0
240			0		101			1
180			0		240			0
240			0		240			0
240			0		157			1
240			0		240			0
201			0		168			1
240			0		120			0
240			0		240			0
240			0		124			1
240			0		156			1
240			0		178			0
240			0		240			0
240			0		143			1
156			1		187			1
167			1		240			0
240			0		240			0
178			1		240			0
55			1		80			1
57			1		70			1
29			1		240			0
30			1		240			0
30			1		240			0
22			1		188			1
23			1		167			1
22			1		240			0
50			1		25			1
42			1		23			1
45			1		24			1
39			1		29			1
58			1		29			1
					30			1
					23			1
					24			1
					55			1
					45			1
					34			1
					45			1
					55			1
Panel c:
Weeks	3	4	5	6	7	8	9	10	11	12	13	14	15	16	17	18	19	20	21	22	23	24	25	26	27	28	29	30	31	32	33	34
Female
WT (chow)
	9	14	21	21	23	20	20	23	24	24	24	25	22	23	24	24	24	25	25	23	27	25	26	27	28	28	26	23	29	23	24	24
	6	10	13	12	13	19	20	21	23	25	27	23	23	24	23	25	26	27	24	27	23	27	26	25	26	26	24	25	26	28	25	25
	11	17	21	22	23	21	20	22	26	26	21	25	26	26	27	24	26	23	22	22	24	22	25	22	26	25	25	27	28	27	28	29
	8	14	18	19	21	22	23	22	23	25	22	23	25	22	25	22	25	26	27	28	25	25	27	26	22	23	22	23	25	27	27	27
	9	11	21	23	18	21	22	25	24	22	25	23	25	25	24	24	22	26	25	26	27	27	23	26	23	25	25	29	27	26	26	26
	10	14	14	22	18	22	21	25	22	22	21	25	26	28	23	23	22	25	28	26	23	25	25	22	25	27	27	26	23	33	32	32
	9	16	18	19	22	22	22	23	24	24	23	21	23	23	28	26	25	22	22	22	23	22	26	25	26	23	25	28	29	30	25	23
	8	17	17	17	19	21	22	23	24	22	24	21	23	23	22	27	28	22	22	23	23	25	26	27	25	26	28	25	26	25	29	27
	9	16	16	18	21	22	21	21	22	21	23	25	27	25	24	25	25	25	26	26	27	25	22	26	26	27	29	27	26	24	28	31
			16	18	21
Average	8.77778	14.3333	17.5	19.1	19.9	21.1111	21.2222	22.7778	23.5556	23.4444	23.3333	23.4444	24.4444	24.3333	24.4444	24.4444	24.7778	24.5556	24.5556	24.7778	24.6667	24.7778	25.1111	25.1111	25.2222	25.5556	25.6667	25.8889	26.5556	27	27.1111	27.1111
STDEV	1.39443	2.5	2.87711	3.21282	3.03498	1.05409	1.09291	1.48137	1.23603	1.74005	1.93649	1.66667	1.74005	1.87083	1.94365	1.50923	1.92209	1.81046	2.24227	2.27913	1.87083	1.7873	1.61589	1.90029	1.7873	1.74005	2.12132	2.08833	1.94365	3.08221	2.47207	3.05959
Female
AT-1 sTg + cmp9 (2 month)
	9	10	16	17	16	16	18	18	19	19	19	19	19	19	19	20	21	21	22	23	22	24	20	20	25	25	22	23	25	23	23	23
	9	11	16	18	17	17	19	19	20	19	19	22	21	20	21	21	21	20	21	22	23	22	24	25	20	20	20	22	24	22	22	23
	10	14	17	19	18	18	19	20	20	21	21	22	22	21	21	20	22	20	21	22	22	23	22	20	23	23	24	21	22	20	20	22
	8	14	16	19	19	17	18	19	21	20	19	19	19	20	25	25	21	21	22	21	20	22	20	23	22	23	22	21	24	24	24	24
	8	10	13	13	15	18	20	19	19	18	19	20	21	20	21	21	21	22	20	21	24	21	21	25	20	20	24	20	22	22	22	27
	7	11	12	12	14	17	17	19	19	19	19	19	20	20	21	21	22	23	20	20	22	21	21	20	24	24	22	25	22	26	26	24
	9	12	13	13	19	16	17	17	17	18	19	19	19	23	21	21	21	22	24	25	23	20	23	25	22	22	24	20	24	25	26	26
	8	14	15	16	18	17	17	17	17	17	17	18	19	19	20	20	20	22	22	20	22	25	25	24	24	24	23	25	23	24	24	24
	9	15	12	15	16	17	17	16	16	17	17	17	17	18	20	20	20	21	20	23	21	20	20	22	23	23	24	24	24	25	25	23
				19		16	16	15	16	17	16	17	16	24	23	24	25	20	22	22	21	24	25	24	25	24	25	22	25	27	27	25
						17	17	19	20	19	20	20	20	21	21	22	22	23	23	20	22	22	25	22	24	24	25	22	25	26	26	25
Average	8.55556	12.3333	14.4444	16.1	16.8889	16.9091	17.7273	18	18.5455	18.5455	18.6364	19.2727	19.3636	20.4545	21.1818	21.3636	21.4545	21.3636	21.5455	21.7273	22	22.1818	22.3636	22.7273	22.9091	22.9091	23.1818	22.2727	23.6364	24	24.0909	24.1818
STDEV	0.881917	1.93649	1.94365	2.72641	1.76383	0.700649	1.19087	1.54919	1.75292	1.29334	1.43337	1.67874	1.74773	1.75292	1.60114	1.68954	1.36848	1.12006	1.29334	1.55505	1.09545	1.66242	2.11058	2.05382	1.7581	1.6404	1.53741	1.79393	1.20605	2.09762	2.16585	1.47093
Female
AT-1 sTg (chow)
	9	10	16	17	16	19	18	19	20	20	19	19	19	18	18	17	16.7	18
	9	11	16	18	17	19	18	19	19	18	20	18	18	17	19	16	22	17
	10	14	17	19	18	19	19	20	19	18	22	19	17	16	19	16	16	18
	8	14	16	19	19	17	16	17	18	17	22	20	18	19	19	20	20.2	19
	8	10	13	13	15	16	17	18	17	18	17	18	19	18	20	20	18	18
	7	11	12	12	14	18	17	18	17	19	17	19	19	19	16	19	18	19
	9	12	13	13	19	18	18	18	21	19	18	19	19	19	19	19	15	19
	8	14	15	16	18	19	18	19	20	20	18	20	20	20	18	17	16	15
	9	15	12	15	16	17	17	17	20	20	19	16	21	20	19	19	19	21
				19		16	17	12	19	16	21	15	16	15	15	21	21	20
Average	8.55556	12.3333	14.4444	16.1	16.8889	17.8	17.5	17.7	19	18.5	19.3	18.3	18.6	18.1	18.2	18.4	18.19	18.4
STDEV	0.881917	1.93649	1.94365	2.72641	1.76383	1.22927	0.849837	2.21359	1.33333	1.35401	1.88856	1.63639	1.42984	1.66333	1.54919	1.77639	2.33735	1.64655
Male
WT (chow)
	14	18	21	25	23	27													36	32	31	33	29	33	33	31	27	34	31	28	34	34
	13	18	23	23	24	28	25	27	28	29	29	26	31	32	34	35	36	33	33	33	35	34	32	29	31	34	36	34	27	34	32	38
	13	18	20	24	22	24	26	28	27	27	30	27	27	31	31	32	29	31	34	29	32	34	35	27	29	32	32	30	36	32	28	35
	14	17	19	23	24	26	26	27	28	30	31	30	32	34	35	33	32	27	32	27	28	30	32	36	28	29	33	33	33	28	31	36
	13	16	20	23	23	25	27	28	26	29	27	31	33	32	32	31	33	36	32	36	34	33	34	32	36	32	28	27	34	31	34	29
	10	19	21	21	26	27	28	31	26	26	33	33	34	29	28	29	29	33	33	32	32	27	32	33	34	35	28	36	32	34	27	32
	11	17	21	21	23	25	25	27	29	31	29	33	29	32	34	28	27	34	28	33	28	36	28	32	32	35	36	27	27	36	36	35
	10	18	20	23	24	26	26	26	28	34	27	32	30	35	32	36	36	32	31	28	31	33	31	33	32	32	34	36	36	33	34	34
	12	18	19	23	27	25	26	28	29	27	27	32	33	32	33	33	33	33	33	31	34	34	34	29	33	34	34	32	32	34	36	35
	8	17	19	24	26	26	27	25	31	28	33	29	27	32	31	31	34	28	28	34	34	32	32	35	36	32	32	33	33	32	38	36
							29	28	27	26	28	29	29	33	35	33	33	31	31	34	33	33	32	36	36	28	35	38	32	35	38	29
Average	11.8	17.6	20.3	23	24.2	25.9	26.5	27.5	27.9	28.7	29.4	30.2	30.5	32.2	32.5	32.1	32.2	31.8	31.9091	31.7273	32	32.6364	31.9091	32.2727	32.7273	32.1818	32.2727	32.7273	32.0909	32.4545	33.4545	33.9091
STDEV	1.98886	0.843274	1.25167	1.24722	1.61933	1.19722	1.2693	1.58114	1.52388	2.49666	2.319	2.4404	2.50555	1.61933	2.17307	2.46982	3.01109	2.69979	2.38556	2.76011	2.36643	2.37793	2.07145	2.93567	2.72363	2.27236	3.25856	3.55221	2.98176	2.62159	3.67052	2.84445
Male
AT-1 sTg + cmp9 (2month)
	9	10	13	16	16	17	19	21	22	22	23	23	23	23	25	25	25	22	28	22	26	27	27	25	30	24	25	28	28	32	30	25
	9	11	16	18	17	19	19	21	22	24	24	24	26	26	26	26	26	26	29	26	27	28	28	31	26	28	28	27	27	30	32	29
	10	13	17	18	18	14	15	17	18	19	20	20	21	22	22	21	22	27	24	25	29	25	31	26	25	27	27	29	28	32	31	32
	8	13	15	16	17	18	21	21	22	22	23	22	23	26	25	27	26	28	25	24	26	27	26	25	31	28	28	26	31	26	27	30
	7	12	16	17	18	21	22	21	22	23	24	26	25	26	26	25	27	25	22	25	24	25	26	31	26	31	31	25	29	25	29	32
	9	14	15	16	17	21	22	22	24	24	25	23	25	25	25	27	29	27	26	27	25	24	25	26	25	26	26	28	32	28	32	31
	10	15	15	16	16	24	24	24	25	25	25	25	26	27	30	27	26	25	25	26	22	25	28	26	28	26	25	27	30	27	30	27
	7	12	13	13	17	21	22	22	22	23	22	20	21	22	23	25	27	25	27	27	27	22	27	25	24	28	28	28	26	28	26	28
	7	12	14	15	17	20	21	21	22	24	23	23	24	24	26	26	26	26	28	26	28	31	23	28	27	29	27	31	25	31	25	26
	6	10	15	16	16
Average	8.2	12.2	14.9	16.1	16.9	19.4444	20.5556	21.1111	22.1111	22.8889	23.2222	22.8889	23.7778	24.5556	25.3333	25.4444	26	25.6667	26	25.3333	26	26	26.7778	27	26.8889	27.4444	27.2222	27.6667	28.4444	28.7778	29.1111	28.8889
STDEV	1.39841	1.61933	1.28668	1.44914	0.737865	2.87711	2.60342	1.83333	1.90029	1.76383	1.56347	2.02759	1.92209	1.87824	2.23607	1.87824	1.87083	1.73205	2.23607	1.58114	2.12132	2.59808	2.22361	2.44949	2.36878	2.00693	1.85592	1.73205	2.29734	2.58736	2.57121	2.57121
Male
AT-1 sTg (chow)
	9	10	13	16	16	21	20	20	20	20	20	20	19	21	20	22	21	19
	9	11	16	18	17	19	20	22	21	17	23	22	20	20	21	21	20	18
	10	13	17	18	18	19	17	18	23	21	20	19	19	19	17	18	19	17
	8	13	15	16	17	19	18	20	18	21	21	20	20	19	18	17	18	17
	7	12	16	17	18	22	20	21	22	24	22	19	20	20	16	16	17	16
	9	14	15	16	17	22	22	23	23	24	21	20	20	20	18	18	16	18
	10	15	15	16	16	23	21	22	23	26	20	19	19	19	17	16	15	17
	7	12	13	13	17	19	21	23	20	19	19	20	20	18	16	18	21	22
	7	12	14	15	17	13	20	23	22	17	19	21	19	23	22	22	20	21
	6	10	15	16	16
Average	8.2	12.2	14.9	16.1	16.9	19.6667	19.8889	21.3333	21.3333	21	20.5556	20	19.5556	19.8889	18.3333	18.6667	18.5556	18.3333
STDEV	1.39841	1.61933	1.28668	1.44914	0.737865	2.95804	1.53659	1.73205	1.73205	3.16228	1.33333	1	0.527046	1.45297	2.17945	2.39792	2.18581	2
Panel d:
	WT 2 month	AT1-Tg	Cmp9	WT 8 month
	0.0027	0.031	0.0091	0.0039
	0.0039	0.046	0.0107	0.0025
	0.0039	0.05	0.0145	0.0054
	0.0025	0.069	0.0075	0.0022
	0.0043	0.0204	0.0214	0.0033
	0.0032	0.0353	0.0129	0.0041
Average	0.00341667	0.04195	0.0126833	0.00356667
STDEV	0.000727782	0.016979	0.0049592	0.00116905
p value (WT cmp9)	0.000121382	0.0011565	0.000685642
p value (WT cmp9)	0.000121382		0.0011565
Panel e:
	WT 2 month	AT-1 sTg	Cmp9	WT 8 month		WT 2 month	AT-1 sTg	Cmp9	WT 8 month
	0.447514	0.6	0.484472	0.535519		1.11264	1.49176	1.20452	1.33144
	0.314136	0.689441	0.39881	0.406061		0.781024	1.71413	0.991544	1.00957
	0.397436	0.613793	0.360465	0.311377		0.988129	1.52605	0.89621	0.774165
	0.537931	0.55618	0.365517	0.419355		1.33744	1.38281	0.908771	1.04263
	0.386905	0.435754	0.329341	0.341463		0.961946	1.0834	0.818828	0.848967
	0.329341	0.640719	0.454545	0.52027		0.818828	1.59299	1.13012	1.29353
Average	0.40221	0.589314	0.398858	0.422341		1	1.46519	0.991666	1.05005
STDEV	0.082215	0.0872465	0.0597479	0.0911346		0.204408	0.216917	0.148549	0.226584
p value (WT cmp9)	0.00335672	0.00131076	0.609127			0.00335672	0.00131076	0.609127	#DIV/0!
p value (WT cmp9)	0.00167836		0.00131076	0.609127
Panel f:
				area(mm2)
Tg	22.5	1	22.5	0.117		192.308
	136	5	27.2	0.117		232.479
	125	8	15.625	0.117		133.547
	45	3	15	0.117		128.205
WT-2 month	2	1	2	0.117		17.094
	2	1	2	0.117		17.094
	0	1	0	0.117		0
	1	1	1	0.117		8.54701
Tg-C9	1	1	1	0.117		8.54701
	2	1	2	0.117		17.094
	2	1	2	0.117		17.094
	3	1	3	0.117		25.641
WT-8 month	2	1	2	0.117		17.094
	1	1	1	0.117		8.54701
	2	1	2	0.117		17.094
	2	1	2	0.117		17.094
	17.094	192.308	8.54701	17.094
	17.094	232.479	17.094	8.54701
	0	133.547	17.094	17.094
	8.54701	128.205	25.641	17.094
Average	10.6838	171.635	17.094	14.9573
STDEV	8.18314	49.8871	6.9786	4.2735
p value	0.000352249	0.000428667	0.31011
Panel g:
liver	CTR	AT-1 sTg 2 month	AT-1 sTg Cmp9	AT-1 sTg 8 month		liver	CTR	AT-1 sTg	AT-1 sTg Cmp9	AT-1 sTg 8 month		CTR	AT-1 sTg
	18.67	14.7	17.87	18.97			0.00286887	0.0046277	0.00313149	0.00277885		0.976591	1.57531
	18.37	17.03	18.67	17.87			0.00296334	0.00344803	0.00286887	0.00313149		1.00875	1.17374
	18.663	17.3	19.67	16.56			0.00287103	0.00334124	0.00258459	0.00364653		0.977324	1.13739
	19.61	18.4553	18.56	18.57			0.00260043	0.00293601	0.00290298	0.00289985		0.88521	0.999445
	18.26	17.663	17.923	17.29			0.00299915	0.00320532	0.003113	0.00334511		1.02094	1.09112
	17.9233	17.367	17.1	19.21			0.00311288	0.00331551	0.00341986	0.00270985		1.05965	1.12863
	17.5017	16.017	18.67	18.89			0.00326468	0.00389796	0.00286887	0.00280244		1.11133	1.3269
	18.5933	15.653	18.9	17.98			0.00289258	0.00408136	0.00279947	0.00309329		0.984661	1.38933
	18.68	17.473	16.7	19.21			0.0028658	0.00327541	0.00358564	0.00270985		0.975546	1.11498
Average	18.4746	16.8509	18.2292	18.2833		Average	0.00293764	0.00356984	0.00303053	0.00301303		1	1.21521
STDEV	0.5838	1.16605	0.926029	0.925918		STDEV	0.000184452	0.000529324	0.000315734	0.000321695		0.0627891	0.180187
						p value	0.00378986	0.0183801	0.908719			0.00378986
		WT 2 month	AT-1 sTg	Cmp9	WT 8 month		WT 2 month	AT-1 sTg	Cmp9	WT 8 month
		0.00286887	0.0046277	0.00313149	0.00277885		0.976591	1.57531	1.06599	0.945947
		0.00296334	0.00344803	0.00286887	0.00313149		1.00875	1.17374	0.976591	1.06599
		0.00287103	0.00334124	0.00258459	0.00364653		0.977324	1.13739	0.879817	1.24131
		0.00260043	0.00293601	0.00290298	0.00289985		0.88521	0.999445	0.988201	0.987137
		0.00299915	0.00320532	0.003113	0.00334511		1.02094	1.09112	1.05969	1.13871
		0.00311288	0.00331551	0.00341986	0.00270985		1.05965	1.12863	1.16415	0.922458
		0.00326468	0.00408136	0.00286887	0.00280244		1.11133	1.38933	0.976591	0.953976
		0.00289258	0.00408136	0.00279947	0.00309329		0.984661	1.38933	0.952967	1.05298
		0.0028658	0.00327541	0.00358564	0.00270985		0.975546	1.11498	1.22059	0.922458
	Average	0.00293764	0.00359021	0.00303053	0.00301303		1	1.22214	1.03162	1.02566
	STDEV	0.000184452	0.000546777	0.000315734	0.000321695		0.0627891	0.186128	0.107479	0.109508
	p value (WT cmp9)	0.00371752	0.0171409	0.908719			0.0443816	0.105462	0.67252
	p value (WT cmp9)	0.00643741		0.105462	0.67252
Panel h:
	WT 2 month	AT-1 sTg	Cmp9	WT 8 month		WT 2 month	AT-1 sTg	Cmp9	WT 8 month
	0.447514	0.6	0.484472	0.535519		1.11264	1.49176	1.20452	1.33144
	0.314136	0.689441	0.39881	0.406061		0.781024	1.71413	0.991544	1.00957
	0.397436	0.613793	0.360465	0.311377		0.988129	1.52605	0.89621	0.774165
	0.537931	0.55618	0.365517	0.419355		1.33744	1.38281	0.908771	1.04263
	0.386905	0.435754	0.329341	0.341463		0.961946	1.0834	0.818828	0.848967
	0.329341	0.640719	0.454545	0.52027		0.818828	1.59299	1.13012	1.29353
Average	0.40221	0.589314	0.398858	0.422341		1	1.46519	0.991666	1.05005
STDEV	0.082215	0.0872465	0.0597479	0.0911346		0.204408	0.216917	0.148549	0.226584
p value (WT cmp9)	0.00335672	0.00131076	0.609127			0.00335672	0.00131076	0.609127	#DIV/0!
p value (WT cmp9)	0.00167836		0.00131076	0.609127

## Sheet: Figure 2
Panel a:
Body fat percent
Body fat %	CTR Male 2 month	AT1 Tg Male 2 month	AT1 Tg Male 8 month Cmp9	CTR 8 month		CTR Female 2 month	AT1 Tg Female 2 month	Tg Cmp9 8 month	WT Female 8 month
	21.4	13.8	20.5	23.4		14.2	12.5	14.3	19.9
	16.6	14.7	21.3	24.3		17.3	14.3	17.2	21.8
	17.4	14.6	18.9	23.6		16.8	13.1	16.5	19.1
	14.9	12.7	17.6	21.5		17.8	13.8	17.4	17.9
	16.5	14.9	16	18.9		16.4	12.5	16.5	22.5
Average	17.36	14.14	18.86	22.34		16.5	13.24	16.38	20.24
STDEV	2.43372	0.907193	2.14546	2.18472		1.38924	0.798749	1.23167	1.89947
p value	0.012108	0.00096101	0.0173204			0.000938561	0.000692761	0.00257165
Panel b:
Bone mineral density
Male Femur						Female Femur
	CTR 2 month	Tg	Cmp 9	CTR 8 month			CTR 2 month	Tg	Cmp 9	CTR 8 month
	0.0595	0.0446	0.0517	0.0595			0.0571	0.0315	0.0521	0.0562
	0.0613	0.0386	0.0579	0.0628			0.0528	0.0374	0.0553	0.0492
	0.0508	0.0401	0.0501	0.0485			0.0478	0.0399	0.0516	0.0518
	0.0562	0.0431	0.0521	0.0562			0.0485	0.0489	0.0522	0.0566
	0.0491	0.035	0.0514	0.0561			0.0514	0.0376	0.053	0.0574
Average	0.05538	0.04028	0.05264	0.05662		Average	0.05152	0.03906	0.05284	0.05424
STDEV	0.00531761	0.00378642	0.00303447	0.00531197		STDEV	0.00373323	0.00631609	0.0014639	0.00356202
p value	0.00085071	0.00045659	0.183824			p value	0.0052558	0.00144058	0.439804
Male Tibia						Female Tibia
	CTR 2 month	Tg	Cmp 9	CTR 8 month			CTR 2 month	Tg	Cmp 9	CTR 8 month
	0.049	0.0354	0.0421	0.0585			0.048	0.0379	0.0466	0.0495
	0.0525	0.0405	0.0512	0.0491			0.044	0.0275	0.0479	0.0386
	0.0523	0.0395	0.0528	0.0466			0.0454	0.0374	0.0521	0.0454
	0.0509	0.0361	0.0521	0.0469			0.0433	0.0425	0.0442	0.0469
	0.0483	0.0331	0.0489	0.0507			0.05	0.0342	0.0478	0.051
Average	0.0506	0.03692	0.04942	0.05036		Average	0.04614	0.0359	0.04772	0.04628
STDEV	0.0019	0.00304335	0.00434822	0.00484954		STDEV	0.00280856	0.00555113	0.00286653	0.00481633
p value	2.75331e-05	0.000758646	0.755193			p value	0.00621423	0.00287439	0.581424
	0.05538	0.00531761			0.04028	0.00378642		0.05264	0.00303447
	0.0506	0.0019			0.03692	0.00304335		0.04942	0.00434822
	0.05152	0.00373323			0.03906	0.00631609		0.05284	0.0014639
	0.04614	0.00280856			0.0359	0.00555113		0.04772	0.00286653
Panel c:
	WT 2 mo			AT-1 tg 2 mo			C9			WT 8 mo
	Mean	SD		Mean	SD		Mean	SD		Mean	SD
spleen	0.09	0.0352136		0.25	0.133915		0.0988167	0.0497554		0.0883333	0.0147196
Panel d:
Female	2 month	2 month	8 month	8 month			2 month			8 month
WBC (K/uL)	WT	AT1 tg	C9	WT		RBC (M/uL)	WT	AT1 tg	C9	WT
	2.24	2.4	14.01	5.48			10.21	5.76	7.2	11.09
	2.62	5.1	5.32	4.86			9.75	7.32	8.76	9.37
	4.02	4.28	2.76	4.38			12.99	5.17	9.73	10.45
	2.74	7.16	1.58	4.95			9.01	8.87	9.62	11.81
	4.09	2.81	10.21	7.63			11.96	7.71	9.75	9.83
Average	3.142	4.35	6.776	5.46		Average	10.784	6.966	9.012	10.51
STDEV	0.773283	1.97257	5.61632	0.450805		STDEV	1.6428	1.49868	1.09278	0.973653
p value	0.233291	0.358454	0.599461			p value	0.00495247	0.0389162	0.051377
Hb (g/dL)	WT	AT1 tg	C9	WT		HCT (%)	CTR	AT1 tg	C9	WT
	12.2	8.3	13.1	12.6			45.3	37.1	32.9	49.8
	16.2	8.9	11.4	14.7			52.5	33.8	45.1	51.9
	17.7	8.6	13.2	14.9			57.9	28.9	42.6	51.2
	12.2	10.2	12.4	11.3			41.4	37.3	48.6	44.8
	12.7	9.9	12.1	12.5			54.9	38.8	46.3	46.3
Average	14.2	9.18	12.44	13.2		Average	50.4	35.18	43.1	48.8
STDEV	2.57391	0.828855	0.74364	1.54919		STDEV	6.8542	3.95689	6.09877	3.10725
p value	0.00320382	0.00017918	0.351659			p value	0.0026152	0.0408176	0.0996075
Female	WT 2 month	AT-1 sTg 2 month	AT-1 sTg Cmp9	WT 8 month		p (WT & Dox)		Female	WT 2 month	AT-1 sTg 2 month	AT-1 sTg Cmp9	WT 8 month
WBC (k/µl)	3.1 ± 0.8	4.4 ± 2	6.8 ± 5.6	5.5 ± 0.5		0.7		WBC (k/µl)	3.1 ± 0.8	4.4 ± 2	6.8 ± 5.6	5.5 ± 0.5
RBC (M/µl)	10.8 ± 1.6	7 ± 1.5	9 ± 1.1	10.5 ± 1		0.4		RBC (M/µl)	10.8 ± 1.6	7 ± 1.5	9 ± 1.1	10.5 ± 1
HCT (%)	50.4 ± 6.9	35.2 ± 4	43.1 ± 6.1	48.8 ± 3.1		0.25		HCT (%)	50.4 ± 6.9	35.2 ± 4	43.1 ± 6.1	48.8 ± 3.1
Hb (g/dL)	14.2 ± 2.6	9.2 ± 0.8	12.4 ± 0.74	13.2 ± 1.5		0.42		Hb (g/dL)	14.2 ± 2.6	9.2 ± 0.8	12.4 ± 0.74	13.2 ± 1.5
Male	2 month	2 month	8 month	8 month
WBC (K/uL)	WT	AT1 tg	C9	WT		RBC (M/uL)	WT	AT1 tg	C9	WT
	2.68	3.22	12.28	9.96			9.53	8.21	10.16	10.4
	5.96	6	7.16	3.14			10.45	9.87	8.97	9.05
	3.96	4.4	8.64	7.72			9.91	6.94	9.66	11.4
	3.2	8.82	6.26	9.04			11.29	10.39	9.31	8.83
	5.78	5.36	3.11	9.06			13.26	11.62	10.29	12.56
Average	4.316	5.56	7.49	7.784		Average	10.888	9.406	9.678	10.448
STDEV	1.4394	2.42435	2.65156	3.02635		STDEV	1.48159	1.8437	0.557647	1.57651
p value	0.31198	0.30764	0.882764			p value	0.198772	0.760266	0.333305
Hb (g/dL)	WT	AT1 tg	C9	WT		HCT (%)	WT	AT1 tg	C9	WT
	15.5	12.3	13.3	15.2			40.5	35.8	45.6	51.5
	12.3	10.2	11.2	11.9			38.9	40	39.6	44.4
	14.2	11.5	11.1	15			47.1	44.5	39.6	52.5
	11.5	13.3	13.4	11.2			42	29.8	47.1	41.2
	15.4	11.9	10.9	15.8			51.8	53.5	44.2	50.3
Average	13.78	11.84	11.98	13.82		Average	44.06	40.72	43.22	47.98
STDEV	1.81301	1.1349	1.25579	2.10761		STDEV	5.30782	8.96644	3.46006	4.92412
p value	0.0770831	0.857872	0.13206			p value	0.493911	0.57682	0.114935
Male	WT 2 month	AT-1 sTg 2 month	AT-1 sTg Cmp9	WT 8 month
WBC (k/µl)	4.3 ± 1.4	5.6 ± 2.4	7.5 ± 2.7	7.8 ± 3
RBC (M/µl)	10.9 ± 1.5	9.4 ± 1.8	9.7 ± 0.6	10.5 ± 1.6
HCT (%)	44.1 ± 5.3	40.7 ± 9	43.2 ± 3.5	48 ± 4.9
Hb (g/dL)	13.8 ± 1.8	11.8 ± 1.1	12 ± 1.3	13.8 ± 2.1
Panel e:
Representative images for the Western blotting of Atg9a with Fam134b or Sec62
Panel f:
	FAM134b /Atg9a
	WT 2m	AT-1 Tg 2m	Cmp9	WT 8m		WT 2m	AT-1 Tg 2m	Cmp9	WT 8m
	0.98	0.72	0.74	0.9		1.10112	0.808989	0.831461	1.01124
	0.89	0.56	0.89	0.77		1	0.629213	1	0.865169
	0.8	0.5	0.78	0.7		0.898876	0.561798	0.876404	0.786517
Average	0.89	0.593333	0.803333	0.79		1	0.666667	0.902622	0.88764
STDEV	0.09	0.113725	0.0776745	0.101489		0.101124	0.127781	0.0872748	0.114032
p value	0.023948					0.011974	0.0287572	0.0287572	0.432694
Panel g:
	Sec62 /Atg9a
	WT 2m	AT-1 Tg 2m	Cmp9	WT 8m		WT 2m	AT-1 Tg 2m	Cmp9	WT 8m
	1.4	0.99	1.56	1.3		1.09091	0.771429	1.21558	1.01299
	1.32	0.78	1.38	1.23		1.02857	0.607792	1.07532	0.958442
	1.13	0.67	1.4	1.02		0.880519	0.522078	1.09091	0.794805
Average	1.28333	0.813333	1.44667	1.18333		1	0.633766	1.12727	0.922078
STDEV	0.138684	0.162583	0.0986577	0.145717		0.108066	0.126688	0.0768761	0.113545
p value	0.0189496	0.00448361	0.0605621			0.00947479	0.0022418	0.0022418

## Sheet: Figure 3
Panel a:
ATase1 with bound ligands
Panel b:
Median binding energy for ligands bound to ATase1						AcetylCoA	102932	1036814	1038971	1047729	111475	116271	120763	13467976	13658476	155800	160333	163101	166974	171969	172750	17284974	2573087	3128876	3957707	4037676	4361452	4377447	4381858	4390342	71157	71274	87491	87596	95742794	97832
cmpd #	median					-7.1	-7.2	-8.2	-9	-4.6	-8.6	-8.2	-6.7	-7.5	-7.2	-8.9	-8.8	-7.1	-4.9	-7.5	-7	-6.3	-5.4	-5.5	-6.8	-8.8	-7.6	-6	-8.6	-8.9	-8.6	-6.3	-8.8	-4.9	-4.9	-6.7
1	-8.5	-8.5	-9			-7	-7	-8.1	-9	-4.3	-8.4	-7.8	-6.7	-7.2	-7.2	-8.9	-8.3	-6.9	-4.9	-7.3	-7	-6.1	-5.3	-5.3	-6.5	-8.5	-7.6	-5.9	-8.6	-8.9	-8.6	-6.3	-8.3	-4.9	-4.9	-6.7
2	-8.3	-7.9	-8.6			-7	-6.9	-8.1	-8.9	-4.2	-8.2	-7.8	-6.4	-6.8	-7.1	-8.5	-8.2	-6.8	-4.9	-7.3	-6.7	-6.1	-5.3	-5.3	-6.4	-8.4	-7.5	-5.8	-8.4	-8.8	-8.4	-6.2	-8.2	-4.9	-4.9	-6.6
3	-8.2	-7	-8.9			-6.9	-6.8	-7.9	-8.9	-4.2	-8	-7.7	-6.3	-6.7	-7	-8.4	-8.2	-6.8	-4.8	-7.2	-6.4	-5.9	-5.2	-5.2	-6.4	-8	-7.4	-5.7	-8.2	-8.8	-8.3	-6.2	-8	-4.9	-4.7	-6.5
4	-8	-7.2	-8.6			-6.7	-6.5	-7.9	-8.5	-4.1	-7.9	-7.7	-6.2	-6.6	-6.6	-7.7	-7.9	-6.8	-4.8	-7.2	-6.3	-5.7	-5.1	-5.2	-6.1	-7.6	-7.3	-5.6	-8	-8.2	-8.3	-6.2	-8	-4.8	-4.7	-6.5
5	-8	-7.8	-8.8			-6.7	-6.4	-7.8	-8.5	-4	-7.9	-7.6	-6.1	-6.6	-6.6	-7.1	-7.1	-6.7	-4.7	-7.2	-6.2	-5.7	-5	-5.2	-6	-7.4	-7.3	-5.5	-7.5	-8.2	-8.2	-6.1	-7.9	-4.8	-4.7	-6.5
6	-7.9	-7.4	-8.2			-6.7	-6.4	-7.6	-8.5	-3.9	-7.9	-7.6	-5.9	-6.4	-6.4	-7.1	-7.1	-6.6	-4.6	-7.2	-6.1	-5.6	-5	-5.1	-6	-7.3	-7.2	-5.5	-7.5	-7.7	-8.2	-6.1	-7.9	-4.7	-4.7	-6.4
7	-7.9	-7.6	-8.6			-6.6	-6.4	-7.5	-8.5	-3.9	-7.8	-7.4	-5.9	-6.3	-6.4	-6.9	-6.7	-6.6	-4.6	-7.1	-6	-5.6	-4.9	-4.9	-5.8	-7.3	-7	-5.5	-7.2	-7	-8	-6.1	-7.8	-4.6	-4.7	-6.4
8	-7.9	-6.5	-8.8			-6.5	-6.2	-7.4	-8.5	-3.9	-7.6	-7.3	-5.9	-6.1	-6.3	-6.8	-6.5	-6.6	-4.4	-7	-6	-5.6	-4.8	-4.9	-5.8	-7.3	-7	-5.5	-7.2	-7	-7.9	-6.1	-7.8	-4.6	-4.6	-6.4
9	-7.7	-7.3	-8.2
10	-7.7	-6.8	-8.9			*ZINC15 identification numbers
11	-7.6	-7.3	-8.8
12	-7.3	-7	-7.6
13	-7.2	-7	-7.5
14	-6.8	-6.6	-7.1
15	-6.7	-6.5	-7.1
16	-6.6	-6.1	-7.5
17	-6.6	-6.3	-7.2
18	-6.5	-6.2	-7.2
19	-6.5	-6.4	-6.7
20	-6.3	-6	-7
21	-6.2	-5.9	-6.7
22	-6.2	-6.1	-6.3
23	-6.1	-5.8	-6.8
24	-5.7	-5.6	-6.3
25	-5.6	-5.5	-6
26	-5.2	-4.9	-5.5
27	-5.1	-4.8	-5.4
28	-4.8	-4.4	-4.9
29	-4.8	-4.6	-4.9
30	-4.7	-4.6	-4.9
31	-4.1	-3.9	-4.6
Panel c:
ATase2 with bound ligands
Panel d:
Median binding energy for ligands bound to ATase2						AcetylCoA	102932	1036814	1038971	1047729	111475	116271	120763	13467976	13658476	Compound 10	Compound 11	163101	166974	171969	172750	17284974	2573087	3128876	3957707	Compound 9	4361452	4377447	4381858	4390342	71157	71274	Compound 19	87596	95742794	97832
cmpd #	median					-8.5	-7.2	-8.3	-8.7	-4.5	-8.6	-8.2	-7	-7.3	-7.3	-9	-8.5	-7.1	-5.2	-7.7	-7.2	-6.3	-5.7	-4.9	-6.6	-8.9	-7.7	-6	-9	-9.2	-8.7	-6.8	-8.5	-5.2	-4.9	-6.7
3	-8.7	-8.5	-9.2			-8.5	-7.1	-8.2	-8.7	-4.5	-8.3	-7.6	-6.9	-7.2	-7.1	-9	-8.4	-7	-5.2	-7.4	-7	-6.1	-5.5	-4.8	-6.5	-8.8	-7.7	-6	-8.9	-9.2	-8.3	-6.8	-8.1	-5.2	-4.9	-6.7
10	-8.7	-8	-9			-8.4	-6.8	-8.1	-8.6	-4.4	-8.3	-7.5	-6.7	-7.2	-7	-8.9	-8.4	-6.9	-5.1	-7.3	-6.8	-6.1	-5.5	-4.7	-6.3	-8.4	-7.6	-5.9	-8.5	-8.8	-8.2	-6.6	-8	-4.9	-4.8	-6.7
4	-8	-7.8	-9			-8.3	-6.7	-8	-8.5	-4.4	-7.9	-7.3	-6.6	-7.2	-6.9	-8.7	-7.8	-6.9	-5	-7.3	-6.7	-6	-5.3	-4.7	-6.3	-8.3	-7.5	-5.8	-8.1	-8.7	-8.2	-6.5	-7.8	-4.9	-4.8	-6.5
11	-8	-7.7	-8.9			-8.3	-6.7	-7.9	-8.5	-4.1	-7.9	-7.3	-6.4	-7.1	-6.8	-8.7	-7.7	-6.8	-4.9	-7.2	-6.5	-5.7	-5.3	-4.6	-6.2	-8	-7.2	-5.8	-8	-8.7	-7.7	-6.3	-7.7	-4.9	-4.8	-6.4
1	-8.5	-8.4	-8.7			-8.3	-6.6	-7.8	-8.5	-4.1	-7.8	-7.2	-6.3	-7.1	-6.8	-8.4	-7.6	-6.7	-4.9	-7.1	-6.5	-5.7	-5.3	-4.5	-6.1	-8	-7.2	-5.8	-8	-8.7	-7.7	-6.3	-7.6	-4.9	-4.8	-6.4
2	-7.7	-7.2	-8.7			-8.2	-6.6	-7.7	-8.5	-4.1	-7.6	-7.2	-6.3	-7.1	-6.8	-8.2	-7.6	-6.7	-4.7	-7.1	-6.4	-5.7	-5.1	-4.5	-6	-7.9	-7.1	-5.7	-7.9	-8.6	-7.7	-6.2	-7.6	-4.9	-4.8	-6.4
7	-7.9	-7.5	-8.6			-8.1	-6.5	-7.7	-8.5	-4.1	-7.6	-7.1	-6.2	-7	-6.7	-8.2	-7.2	-6.6	-4.7	-7	-6.3	-5.6	-5.1	-4.4	-6	-7.9	-6.9	-5.7	-7.8	-8.5	-7.5	-6.1	-7.6	-4.8	-4.8	-6.4
15	-8.3	-8.1	-8.5			-8.1	-6.5	-7.6	-8.4	-4.1	-7.5	-7.1	-6.1	-7	-6.7	-8	-7.1	-6.6	-4.7	-7	-6.2	-5.6	-5	-4.4	-6	-7.7	-6.9	-5.7	-7.8	-8.5	-7.2	-6.1	-7.5	-4.8	-4.8	-6.3
8	-7.7	-7.1	-8.5
5	-7.7	-7.5	-8.5			*ZINC15 identification numbers
6	-7.9	-7.6	-8.3
9	-7.3	-7.1	-8.2
13	-7.2	-7	-7.7
12	-7.2	-6.9	-7.7
16	-7.1	-7	-7.3
17	-6.8	-6.7	-7.3
18	-6.7	-6.5	-7.2
20	-6.5	-6.2	-7.2
14	-6.8	-6.6	-7.1
21	-6.4	-6.1	-7
22	-6.3	-6.1	-6.8
19	-6.4	-6.3	-6.7
23	-6.2	-6	-6.6
24	-5.7	-5.6	-6.3
25	-5.8	-5.7	-6
27	-5.3	-5	-5.7
28	-4.9	-4.7	-5.2
29	-4.9	-4.8	-5.2
26	-4.6	-4.4	-4.9
30	-4.8	-4.8	-4.9
31	-4.1	-4.1	-4.5
Panel e:
Visual representation of proposed compounds binding placements, the proposed ligand pocket for ATase1, and the proposed acetyl-CoA binding pocket for ATase1
Panel f:
Visual representation of proposed compounds binding placements, the proposed ligand pocket for ATase2, and the proposed acetyl-CoA binding pocket for ATase2
Panel g:
Identification of compounds that bind within either the ligand binding pocket and/or the acetyl-CoA binding pocket of ATase1 and ATase2
Panel h:
Molecular structure of Compound 9, 10, 11, and 19
Panel i:
Compound 9, 10, 11, and 19's molecular data in comparison to a modified Lipinski's Rule (for CNS delivery)

## Sheet: Figure 4
Panel a:
Representative images of WT or AT-1 sTg mice on regular diet or a compound fortified diet
Panel b:
Male								Female
ID	Days	WT- Normal Diet	AT-1 sTg - Normal Diet	AT-1 sTg Cpd 10	AT-1 sTg - Cpd 11	AT-1 sTg - Cpd 19		ID	Days	WT- Normal Diet	AT-1 sTg - Normal Diet	AT-1 sTg Cpd 10	AT-1 sTg - Cpd 11	AT-1 sTg - Cpd 19
5402	198		1					5405	198		1
5425	160		1					5406	198		1
5577	57		1					5424	189		1
5594	188		1					5584	135		1
5596	188		1					5585	135		1
5597/502/17	158		1					5587	135		1
910	188		1					5595	113		1
924	188		1					5588/503	97		1
925	103		1					942	120		0
926	218		0					944	96		0
927	102		1					82	58		1
928	82		1					83	143		1
66	109		1					84	58		1
67	122		1					85	143		1
68	122		1					86	143		1
3024	167		0					87	143		1
3025	153		0					3100	115		1
3026	153		0					3001	115		1
3035	129		1					3042	149		0
3036	108		1					3113	138		0
3037	125		1					3114	138		0
3108	138		0					3127	104		1
3109	138		0					3129	126		0
3122	126		0					3184	103		0
3123	102		1					3185	103		0
3124	102		1					226	101		0
3132	100		1					227	101		0
208	103		0					228	101		0
209	103		0					229	101		0
210	103		0					247	89		0
3192	101		0					248	89		0
3193	101		0					249	89		0
3195	101		0					274	77		0
244	89		0					275	77		0
246	89		0					276	77		0
265	77		0					277	77		0
266	31		1					278	77		0
268	77		0					279	77		0
269	77		0					280	77		0
270	77		0					281	77		0
271	77		0					282	38		1
272	77		0					288	73		0
273	77		0					289	73		0
291	73		0					290	73		0
285	73		0					292	73		0
286	73		0					422	31		0
287	73		0					423	31		0
417	31		0					424	31		0
418	31		0					425	31		0
419	31		0					426	31		0
420	31		0					5441	185			0
421	31		0					5475	166			0
5471	166			0				5476	166			0
5472	166			0				5502	164			0
5498	164			0				5508	161			0
5503	161			0				5502	164			0
5497	164			0				5508	164			0
5503	164			0				5556	113			0
5555	113			0				500	101			0
N	91			0				295	65			0
481	101			0				328	53			0
482	101			0				329	53			0
293	65			0				330	53			0
294	65			0				331	53			0
315	53			0				332	53			0
316	53			0				359	58			0
317	53			0				360	58			0
318	53			0				361	58			0
319	53			0				362	58			0
320	53			0				363	58			0
321	53			0				364	58			0
322	53			0				365	58			0
323	53			0				366	58			0
324	53			0				367	58			0
325	53			0				368	58			0
326	53			0				369	58			0
327	53			0				370	58			0
333	58			0				371	58			0
334	58			0				372	58			0
335	58			0				374	58			0
336	58			0				375	58			0
337	58			0				376	58			0
338	58			0				377	58			0
339	58			0				379	58			0
340	58			0				385	58			0
341	58			0				386	58			0
342	58			0				387	58			0
343	58			0				388	58			0
344	58			0				389	58			0
345	58			0				390	58			0
346	58			0				391	58			0
347	58			0				392	58			0
348	58			0				5455	192				0
349	58			0				5528	163				0
350	58			0				5529	163				0
351	58			0				505	24				1
352	58			0				13	88				0
353	58			0				14	74				1
354	58			0				35	77				1
355	58			0				3068	66				1
356	58			0				3069	93				1
357	58			0				3070/16	132				0
358	58			0				3050	104				1
380	58			0				3101	104				0
381	58			0				3102	125				1
382	58			0				3103	125				1
383	58			0				3105	109				0
384	58			0				3106	109				0
5453/5477	192				0			3107	105				1
5454	192				0			211	67				1
5482	100				0			212	62				1
5483	100				0			213	72				0
5484	100				0			214	72				0
5485	100				0			215	72				0
5522	163				0			216	62				1
504	92				0			217	72				0
15	74				1			218	72				0
16	85				0			219	72				0
34	77				0			220	67				1
41	73				1			221	67				1
46	71				0			223	72				0
47	71				0			224	67				1
48	71				0			225	67				1
49	71				0			3197	70				0
99	119				0			3198	70				0
100	66				1			3199	70				0
3051	132				0			3200	70				1
3052	119				1			3196	70				0
3053	132				0			236	59				1
3045	117				0			237	64				0
3047	113				1			238	64				0
3048	113				1			239	64				0
3049	113				1			259	85				0
3104	105				1			260	85				0
3168	71				0			261	85				0
3169	71				0			262	85				0
3172	71				0			264	82				0
3173	71				0			295	65				0
3174	72				0			409	35				0
3175	72				0			410	35				0
201	72				0			5461	186					0
202	72				0			5467	185					0
203	72				0			5513	114					0
3187	101				0			5547	93					0
3188	101				0			5548/5566	93					0
3189	101				0			5563	92					0
3190	101				0			978	92					0
3191	69				1			979	116					0
230	64				1			3009	107					0
231	59				1			3010	107					0
232	64				1			3014	105					0
263	82				0			3027	104					0
293	65				0			3028	104					0
294	65				0			3029	104					0
406	35				0			3038	100					0
407	35				0			3039	100					0
408	35				0			3040	100					0
414	31				0			3041	100					0
415	31				0			3117	84					0
416	31				0			3120	82					0
427	27				0			3121	82					0
428	27				0			3135	72					0
429	27				0			3136	72					0
430	27				0			3137	74					0
5429	186					0		3138	74					0
5545	93					0		3139	74					0
5546	93					0		3145	73					0
961	78					0		3146	73					0
962	78					0		3147	73					0
963	78					0		3148	73					0
964/007	78					0		3149	73					0
965	78					0		3155	67					0
3008	107					0		3156	67					0
3011	105					0		3157	67					0
3012	105					0		3164	108					0
3013	105					0		3165	108					0
3020	104					0		3166	108					0
3021	104					0		3167	108					0
3022	104					0		3176	103					0
3023	104					0		3177	103					0
3030	100					0		3178	103					0
3031	100					0		3179	103					0
3032	100					0		240	95					0
3033	100					0		241	95					0
3034	100					0		242	95					0
3119	85					0		243	95					0
3133	76					0		255	85					0
3134	76					0		256	85					0
3140	73					0		257	85					0
3141	73					0		258	85					0
3142	73					0		398	43					0
3143	73					0		399	43					0
3144	73					0		400	43					0
3150	67					0		401	43					0
3151	67					0		402	43					0
3152	67					0		403	43					0
3153	67					0		404	43					0
3154	67					0		405	43					0
3158	108					0		YP1	115		1
3159	108					0		YP2	25		1
3160	108					0		YP3	95		1
3161	108					0		YP4	95		1
3162	108					0		YP5	70		1
204	103					0		YP6	90		1
205	103					0		YP7	70		1
206	103					0		YP8	65		1
233	95					0		YP9	23		1
235	95					0		YP10	147		1
250	28					1		YP11	24		1
251	85					0		YP12	134		1
252	85					0		YP13	123		1
253	85					0		YP14	123		1
254	85					0		YP15	123		1
393	43					0		YP16	134		1
394	43					0		YP17	134		1
395	43					0		YP18	29		1
396	43					0		YP19	29		1
397	43					0		YP20	30		1
411	31					0		YP21	104		1
412	31					0		YP22	91		1
413	31					0		YP23	104		1
YP1	110		1					YP24	69		1
YP2	125		1					YP25	81		1
YP3	110		1					YP26	23		1
YP4	95		1					YP27	75		1
YP5	125		1					YP28	24		1
YP6	90		1					YP29	64		1
YP7	100		1					YP30	165		1
YP8	94		1					YP31	155		1
YP9	142		1					YP32	132		1
YP10	84		1					YP33	55		1
YP11	138		1					YP34	67		1
YP12	140		1					YP35	87		1
YP13	140		1					YP36	98		1
YP14	140		1					YP37	158		1
YP15	133		1					YP38	134		1
YP16	129		1					YP39	123		1
YP17	129		1					YP40	145		1
YP18	138		1					YP41	157		1
YP19	95		1					YP42	45		1
YP20	97		1					YP43	34		1
YP21	97		1					YP44	45		1
YP22	125		1					YP45	55		1
YP23	97		1
YP24	66		1
YP25	75		1
YP26	75		1
YP27	75		1
YP28	113		1
YP29	128		1
YP30	158		1
YP31	55		1
YP32	57		1
YP33	29		1
YP34	30		1
YP35	30		1
YP36	22		1
YP37	23		1
YP38	22		1
YP39	50		1
YP40	42		1
YP41	45		1
YP42	39		1
YP43	58		1
Panel c:
Male						Female
WT - Normal Diet	AT-1 sTg - Normal Diet	AT-1 sTg - Cpd 10	AT-1 sTg - Cpd 11	AT-1 sTg - Cpd 19		WT - Normal Diet	AT-1 sTg - Normal Diet	AT-1 sTg - Cpd 10	AT-1 sTg - Cpd 11	AT-1 sTg - Cpd 19
18.5	11.8	10.4	14.3	19		14.3	13.9	15.7	21.4	18.2
19.3	8.8	16.2	15.3	21.1		17.7	14.2	12.3	22.9	24.2
10.1	9.8	16.9	17.1	17.4		14.8	15.3	11	20.4	21.2
16.7	13.6	25.7	12.7	17.2		22.2	13.7	15.7	19.2	20.6
12.6	14.4	11.1	15.2	19.3		22	13.9	15.9	12.4	25.8
17.4	14.7	11.9		17.2		16.5	13.7			15.3
21.4	12.7	14.1		17.6		17.4	15.4			19
16.5	15.3			15.8		16.5	12.5			21.6
17.5	12.5			19.2		15.2	13.6			17.8
14.9	13.1			15.5		16.1	14.2			16.7
15.9				16.5		22.1	13.1			26.9
18.5				17.8		15.7	12.5			19.9
23.1				21.4		15.3
13.1						12.8
Panel d:
	WT - Normal Diet										AT-1 sTg, Normal Diet										AT-1 sTg, Cpd 10										AT-1 sTg, Cpd 11										AT-1 sTg, Cpd 19
Male Femur	0.054	0.06									0.0387	0.0361	0.0405	0.0488	0.0358	0.0378					0.0419	0.0482	0.0495	0.0426							0.0433	0.0471	0.0556	0.0401	0.0517	0.0399					0.0474	0.0529	0.0613	0.0534
Male Tibia	0.05	0.0506	0.0435	0.0466	0.0497						0.035	0.0354	0.0359	0.0436	0.0357	0.0361					0.0472	0.0414	0.032	0.0447							0.041	0.0404	0.0396	0.0398	0.0427	0.0398					0.0425	0.0383	0.0476	0.0485
Female Femur	0.0515	0.0508	0.051	0.0491	0.0513	0.045	0.0525				0.0486	0.036	0.0459	0.0402	0.045						0.0418	0.0445									0.0435	0.0383	0.0439	0.0426	0.0484						0.0405		0.0488		0.0446	0.0433	0.0439	0.0482
Female Tibia	0.0471	0.0435	0.0445	0.0435	0.0383	0.0472	0.0477				0.0462	0.0358	0.0456	0.0342	0.0393						0.0368	0.0402									0.0349	0.0339	0.0365	0.0346	0.0414						0.0384	0.0463	0.044	0.0259	0.0336	0.0446	0.0378	0.0448
Panel e:
Representative images of spleens from WT or AT-1 sTg mice on regular or compound fortified diet
Panel f:
Male
WT - Normal Diet										AT-1 sTg - Normal Diet										AT-1 sTg - Cpd 10										AT-1 sTg - Cpd 11										AT-1 sTg - Cpd 19
0.05	0.06	0.06	0.08	0.04	0.06	0.09				0.5	0.29	0.27	0.17	0.41	0.27	0.16	0.21	0.23	0.22	0.06	0.04	0.03	0.04	0.147	0.073	0.064	0.158	0.142	0.088	0.04	0.05	0.04	0.07	0.15	0.04	0.11	0.07	0.01	0.03	0.07	0.05	0.07	0.09	0.06	0.03	0.01	0.03	0.05	0.05
Female
WT - Normal Diet										AT-1 sTg - Normal Diet										AT-1 sTg - Cpd 10										AT-1 sTg - Cpd 11										AT-1 sTg - Cpd 19
0.07	0.07	0.07	0.06	0.02	0.13	0.05	0.07	0.11		0.28	0.43	0.27	0.18	0.19	0.22	0.19	0.49	0.62	0.31	0.058	0.098	0.057	0.079	0.079	0.154	0.056	0.125	0.057		0.13	0.02	0.06	0.1	0.41	0.1	0.04	0.09	0.07	0.05	0.04	0.05	0.04	0.07	0.06	0.11	0.09	0.06	0.07	0.02
Panel g:
Representative images of spleens from WT or AT-1 sTg mice on regular or compound fortified diet
Panel h:
Male
WT - Normal Diet															AT-1 sTg - Normal Diet															AT-1 sTg - Cpd 10															AT-1 sTg - Cpd 11
0.001	0.001	0.002	0.001	0.003	0.001										0.025	0.023	0.017	0.019	0.026	0.033	0.018	0.041	0.019	0.009						0.001	0.003	0.002	0.004	0.004	0.005	0.002	0.001								0.002	0.001	0.001	0.011	0.042
Female
WT - Normal Diet															AT-1 sTg - Normal Diet															AT-1 sTg - Cpd 10															AT-1 sTg - Cpd 11
0.001	0.001	0.002	0.001	0.001	0.001	0.002									0.028	0.055	0.009	0.009	0.017	0.009	0.035	0.027								0.001	0.001	0.003	0.002	0.001	0.001	0.001	0.001								0.002	0.009	0.001	0.001	0.006
Panel i:
Representative image of Western blot for IgG
Panel j:
	WT control diet					AT-1 sTg control diet					AT-1 sTg cmp 10					AT-1 sTg cmp 11					AT-1 sTg cmp 19
Heavy chain	1.26843	1.32643	0.768945	0.963922	0.672279	5.13332	3.41872	4.17926	1.29228	1.32152	0.772799	1.5098	0.874305	0.372326	1.04881	0.25508	1.10165	1.15088	0.913734	1.70813	1.68037	0.723288	0.796188	0.87608	0.486738
Light chain	0.658953	1.41827	1.30305	1.26471	0.355002	7.51394	4.82401	5.30494	2.33696	2.40984	0.58366	2.12222	1.18135	1.47326	1.86697	0.462843	2.47197	1.90368	0.838446	1.64318	1.73367	1.34169	1.90691	0.727843	1.3293
[truncated: 12 more columns]

## Sheet: Figure 5
Panel a:
Representative images of 6E10 staining in cortex and hippocampus of APP/PS1 mice
Panel b:
Cortex plaque area percentage
Normal Diet				C10				C11				C19
1.056	1.32			0.918	0.696			0.844	1.013	1.321		0.985	0.725
2.109	1.877			1.263	0.82			1.548	1.873			0.966	1.073
0.875	1.345	1.035		0.978	1.351			1.151	1.007			1.18	1.283
Hippocampus plaque area percentage
APP/PS1 (normal diet)			APP/PS1 (cmp 10)			APP/PS1 (cmp 11)			APP/PS1 (cmp 19)
1.69	1.152		0.787	0.524		0.654	0.645	0.701	0.344	0.235
1.585	0.844		0.453	0.915		1.35	0.944		0.405	0.569
1.092	0.544	0.746	0.603	0.903		0.883	1.035		0.575	0.605
Panel c:
Representative images of Thioflavin-S staining in the cortex of APP/PS1 mice
Panel d:
Plaque area percentage
APP/PS1 (normal diet)			APP/PS1 (cmp 10)			APP/PS1 (cmp 11)			APP/PS1 (cmp 19)
0.254	0.272		0.258	0.185	0.182	0.161	0.222		0.178	0.278	0.145
0.356	0.354	0.196	0.079	0.133		0.491	0.379		0.159	0.117
0.406	0.288		0.247	0.215		0.278	0.244		0.238	0.069
Panel e:
Representative images of co-localized puncta stained with synaptophysin or PSD95
Panel f:
Co-localized puncta
WT (normal diet)			APP/PS1 (normal diet)			APP/PS1 (cmp 10)			APP/PS1 (cmp 11)			APP/PS1 (cmp 19)
1210	1306		933	769		1133	828	797	1027	746	853	1069	1014
1269	1093		929	775		1135	955		597	926		1202	1020	1012
1180			665	971		1208	1391		1159	1116	1321	972	802	1084
1063	932		753	576	929	1352	1225		683	1262		1129	1177
Image	Red/Green Co-loc	No. green spots	No. red spots	No. co-loc spots	Percentage of co-loc green spots	Percentage of co-loc red spots
WT 11 1	0.6263	2398	1843	1063	44.3286	57.6777
WT 11 2	0.59	2610	2023	932	35.7088	46.0702
ND 168 1	0.5333	1952	1406	753	38.5758	53.5562
ND 168 2	0.5123	1910	1289	576	30.1571	44.6858
ND 168 3	0.597	2246	1488	929	41.3624	62.4328
C10 410 1	0.6872	2016	1663	1208	59.9206	72.6398
C10 410 2	0.698	2235	2085	1391	62.2371	66.7146
C10 438 2	0.715	2594	1687	1352	52.1203	80.1423
C10 438 3	0.6595	2590	1552	1225	47.2973	78.9304
C11 246 1	0.6126	2088	1281	683	32.7107	53.3177	*Poor quality image
C11 246 3	0.8185	1876	1805	1262	67.2708	69.9169
C19 239 1	0.6959	1732	1882	1129	65.1848	59.9894
C19 239 2	0.6673	2477	1614	1177	47.5172	72.9244
Analysis:
Made red/green co-loc channel and recorded Pearson's correlation coefficient
For green/red spots, used full image with diameter of 1 um; saved parameters as "PSD95 Spots 7.25.20" and "Synaptophysin Spots 7.25.20"
For co-loc spots, used distance of 1 um
Panel g:
Representative Western blot of pTau (pSer396) and Tau (T46)
Panel h:
WT (control diet)	APP/PS1 (control diet)	APP/PS1 (cmp 10)	APP/PS1 (cmp 11)	APP/PS1 (cmp 19)
1.17917	2.47283	1.88414	1.16349	1.6982
1.09965	2.30132	0.88151	0.673711	0.969576
0.751564	2.52049	0.810037	2.49583	1.11759
1.22236	2.73827	1.68592	1.25887	0.870324
0.747252	1.08532	1.03421	2.03925	1.51806
0.830892	2.12618	1.24164	0.650167	0.575613
1.16911	1.40007	2.1406	1.70388	0.947574
	pTau pSer396	Tau T46	pSer396/Tau	WT Avg	Fold change vs. WT
WT 1	84600	735000	0.115102	0.0976126	1.17917
WT 2	117000	1090000	0.107339		1.09965
WT 3	85100	1160000	0.0733621		0.751564
WT 4	105000	880000	0.119318		1.22236
WT 5	74400	1020000	0.0729412		0.747252
ND 1	280000	1160000	0.241379		2.47283
ND 2	217000	966000	0.224638		2.30132
ND 3	310000	1260000	0.246032		2.52049
ND 4	286000	1070000	0.26729		2.73827
ND 5	107000	1010000	0.105941		1.08532
C10 1	263000	1430000	0.183916		1.88414
C10 2	111000	1290000	0.0860465		0.88151
C10 3	102000	1290000	0.0790698		0.810037
C10 4	209000	1270000	0.164567		1.68592
C10 5	106000	1050000	0.100952		1.03421
C11 1	159000	1400000	0.113571		1.16349
C11 2	77600	1180000	0.0657627		0.673711
C11 3	363000	1490000	0.243624		2.49583
C11 4	145000	1180000	0.122881		1.25887
C11 5	211000	1060000	0.199057		2.03925
C19 1	184000	1110000	0.165766		1.6982
C19 2	106000	1120000	0.0946429		0.969576
C19 3	132000	1210000	0.109091		1.11759
C19 4	65500	771000	0.0849546		0.870324
C19 5	163000	1100000	0.148182		1.51806

## Sheet: Figure 6
Panel a:
Representative images of AT-1 sTg mice on Compound 9
Panel b:
Western blot images of acetylated Atg9a and non-acetylated Atg9a over time with Compound 9 treatment
Panel c:
Compound 9
		Acetylated ATG9A		ATG9A
	1	6148.76		7433.59		0.827159			0.827159	1.04724	1.27996	0.725143		1.44418	0.362429	0.29439	0.25696
	2	7007.76		6178.9		1.13414			1.13414	1.02257	0.896637	1.15455		0.885691	0.310807	0.287819	0.554927
	3	7693.35		5887.2		1.30679			1.30679	0.930803	1.15219	1.12074		0.830522	0.554919	0.50514	0.514167
	4	4887.54		4667.07		1.04724
	5	5409.73		5290.32		1.02257		Average	1.08937	1.0002	1.1096	1.00015		1.05346	0.409385	0.36245	0.442018
	6	5481.59		5889.1		0.930803
	7	6186.61		4833.44		1.27996			0.759304	0.961329	1.17496	0.665656		1.37089	0.344036	0.279449	0.243919
	8	5368.23		5987.07		0.896637			1.0411	0.938686	0.823082	1.05984		0.840741	0.374231	0.273211	0.526763
	9	5926.3		5143.51		1.15219			1.19959	0.854446	1.05767	1.02881		0.788372	0.526756	0.479504	0.488072
	10	5819.57		8025.41		0.725143
	11	7501.12		6497.02		1.15455
	12	6157.49		5494.1		1.12074			CTR	1 day	2 day	4 day	1 week	2 week	1 month
									0.759304	0.961329	1.17496	0.665656	0.344036	0.279449	0.243919
	1	3012.35		4207.35		0.715973			1.0411	0.938686	0.823082	1.05984	0.374231	0.273211	0.526763
	2	4205.2		5901.47		0.712569			1.19959	0.854446	1.05767	1.02881	0.526756	0.479504	0.488072
	3	5336.73		5542.32		0.962906			1.37089
	4	1850.13		5104.81		0.362429			0.840741
	5	1309.36		4212.76		0.310807			0.788372
	6	2320.18		4181.12		0.554919		Average	1	0.918154	1.01857	0.918099	0.415007	0.344055	0.419585
	7	1190.72		4044.7		0.29439		STDEV	0.247858	0.0563223	0.179168	0.219172	0.0979475	0.117344	0.153356
	8	1352.23		4698.22		0.287819		p value		0.601415	0.406823	0.571978	0.0221636	0.00382952	0.00818862
	9	2071.01		4099.87		0.50514								0.535262
	10	1090.72		4244.7		0.25696
	11	2052.23		3698.21		0.554927
	12	2571.01		5000.35		0.514167
Panel d:
Representative images of AT-1 sTg mice on Compound 19
Panel e:
Western blot images of acetylated Atg9a and non-acetylated Atg9a over time with Compound 19 treatment
Panel f:
Compound 19
		Acetylated ATG9A		ATG9A
	1	6001.12		5628.56		1.06619			1.06619	1.57639	1.6314	1.37431		0.415443	0.206356	0.223782	0.23701
	2	7233.12		4985.59		1.45081			1.45081	1.68105	1.34229	1.16287		0.473807	0.232755	0.267481	0.158014
	3	7133.24		5893.89		1.21028			1.21028	1.47004	1.15476	0.699914		0.529795	0.231173	0.164792	0.306869
	4	8887.54		5637.89		1.57639
	5	9809.56		5835.38		1.68105		Average	1.24242	1.57583	1.37615	1.07903		0.473015	0.223428	0.218685	0.233964
	6	7891.88		5368.49		1.47004
	7	7886.89		4834.43		1.6314			0.858154	1.2688	1.31308	1.10615		0.878287	0.436256	0.473097	0.501061
	8	6367.23		4743.56		1.34229			1.16772	1.35304	1.08038	0.935969		1.00167	0.439331	0.56548	0.334058
	9	5923.99		5130.05		1.15476			0.974124	1.1832	0.929442	0.563345		1.12004	0.488722	0.348386	0.648752
	10	6219.35		4525.42		1.37431
	11	7550.55		6493.02		1.16287
	12	3565.45		5094.12		0.699914			CTR	1 day	2 day	4 day	1 week	2 week	1 month
									0.858154	1.2688	1.31308	1.10615	0.436256	0.473097	0.501061
	1	2412.57		5807.22		0.415443			1.16772	1.35304	1.08038	0.935969	0.439331	0.56548	0.334058
	2	2805.57		5921.32		0.473807			0.974124	1.1832	0.929442	0.563345	0.488722	0.348386	0.648752
	3	2926.23		5523.32		0.529795			0.878287
	4	950.231		4604.82		0.206356			1.00167
	5	1121.12		4816.73		0.232755			1.12004
	6	1220.87		5281.21		0.231173		Average	1	1.26835	1.10763	0.86849	0.45477	0.462321	0.494624
	7	1330.23		5944.32		0.223782		STDEV	0.125018	0.0849201	0.193264	0.277625	0.0294436	0.108948	0.157446
	8	1523.1		5694.23		0.267481		p value		0.0131188	0.257714	0.28795	0.000174689	0.000403101	0.00113436
	9	1071.03		6499.32		0.164792
	10	1290.46		5444.75		0.23701
	11	1051.78		6656.26		0.158014
	12	1534.45		5000.35		0.306869

## Sheet: Supplementary Figure 1
Panel a:					Panel b:					Panel c:
mRNA levels of AT-1 over age					mRNA levels of ATase1 over age					mRNA levels of ATase2 over age
Age	relative raw	FC from neonate	FC from young		Age	relative raw	FC from neonate	FC from young		Age	relative raw	FC from neonate	FC from young
0	0.00648	0.913749	0.759494		0	1e-06	0.610104	0.12092		0	1e-06	0.888714	0.230484
0	0.00648	0.913749	0.759494		0	1e-06	0.598446	0.118609		0	1e-06	0.758125	0.196616
0	0.00832	1.1725	0.974566		0	2e-06	1.79145	0.355058		0	1e-06	1.35316	0.350936
1	0.0121	1.69918	1.41233		1	7e-06	5.11749	1.01426		1	5e-06	5.69628	1.4773
2	0.00934	1.31633	1.09412		2	2.2e-05	17.1101	3.39115		2	9e-06	10.583	2.74466
36	0.00521	0.73396	0.610056		36	1e-06	0.998705	0.197939		36	3e-06	3.89994	1.01143
39	0.00516	0.72691	0.604196		39	1e-06	0.878238	0.174063		39	1e-06	1.29466	0.335765
44	0.011	1.54407	1.2834		44	6e-06	4.51554	0.894961		44		22.2178	5.7621
46	0.0171	2.40423	1.99836		46	6e-06	4.34845	0.861843		46	6e-06	7.2208	1.87268
47	0.0114	1.60047	1.33029		47	4.7e-05	36.2448	7.18357		47	4e-06	4.91038	1.27348
54	0.0182	2.55934	2.12729		54	6e-06	4.77979	0.947334		54	1.1e-05	13.0471	3.3837
55	0.0168	2.36898	1.96906		55	1e-05	7.55052	1.49648		55	5e-06	6.49399	1.68419
62	0.00477	0.671915	0.558486		62	1e-06	0.873187	0.173062		62	2e-06	2.45815	0.637509
65	0.00838	1.18167	0.982185		65	2e-06	1.60492	0.318089		65	2e-06	1.8377	0.476599
72	0.0114	1.60752	1.33615		72	1e-06	0.67772	0.134321		72	1e-06	1.33189	0.345419
76	0.00962	1.35652	1.12752		76	1.3e-05	10.2979	2.04101		76	5e-06	5.85582	1.51868
77	0.0156	2.19977	1.82841		77	4e-06	2.73186	0.541444		77	2e-06	2.14497	0.556288
78	0.00736	1.03713	0.862049		78	3e-06	2.02073	0.400499		78	4e-06	4.68584	1.21525
84	0.0144	2.0235	1.6819		84	0	0.370337	0.073399		84	0	0.52531	0.136237
85	0.0103	1.44536	1.20136		85	3e-06	2.44041	0.48368		85	6e-06	6.60036	1.71177
87	0.0139	1.96005	1.62916		87	4e-06	2.72021	0.539133		87	7e-06	8.61532	2.23435
91	0.00782	1.1027	0.916549		91	8e-06	6.26814	1.24232		91	5e-06	6.234	1.61676
92	0.019	2.67215	2.22105		92	3e-06	2.29663	0.455183		92	4e-06	5.28265	1.37003
94	0.0253	3.56757	2.96531		94	1e-06	0.540155	0.107056		94	5e-06	5.72582	1.48497
